# Supplementary material for: An electrostatic switching mechanism to control the lipid transfer activity of Osh6p
Source: Nat Commun. 2019 Sep 2;10:3926. doi: 10.1038/s41467-019-11780-y (PMC6718676; doi:10.1038/s41467-019-11780-y)
Supplement: Supplementary file 9 — Source Data File [file 41467_2019_11780_MOESM9_ESM.xlsx]

## Sheet: Figure1d
Fraction	Osh6p WT		Integral-BackGround									Bound protein (%)
			Flotation									Flotation
			1) WT (% POPS) 09/05/2016	2) 30% POPS 10/05/2016	3) 30% POPS Mutant SérieII 11/05/2016	4) 30% POPS Mutant sérieI 19/05/2016	5) Var PI4P 0-10% 15/05/2016	6) 5% POPS Mutant Série II 11/05/2016	7) WT (% POPS) 04/06/2019	8) WT (% POPS) 05/06/2019	9) WT (% POPS) 26/06/2019	1	2	3	4	5	6	7	8	9	Mean	S.E.M.
Top	% POPS	0	1.36005e+06				756416		51207.5	23781.2	61203.2	19.0851				11.6728		11.7242	10.5854	20.8278	14.7791	2.14122
		5	294004					521414	42120.5	5411.38	38514.7	4.12565					10.6777	9.6437	2.40871	13.1068	7.9925	2.02761
		10	321001						47575.6	24909.7	34977.9	4.50449						10.8927	11.0878	11.9032	9.59703	1.71156
		30	490327	406052	430681	891794			75162.5	18274.9	43410	6.88058	11.647	13.7816	27.039			17.2088	8.13449	14.7727	14.2092	2.54145
	100% total		7.12625e+06	3.48631e+06	3.12505e+06	3.29818e+06	6.48016e+06	4.88322e+06	436767	224659	293853

## Sheet: Figure1e
		Integral-BackGround				Bound protein (%)
		Flotation				Flotation
		1 ) 21/11/2017	2 ) 21/11/2017	3) 21/11/2017	4 ) 21/11/2017	1	2	3	4	Mean	S.E.M.
Protein	WT	158803	73865.5	76956.7	71120	38.8954	25.4151	22.4137	23.4822	27.5516	3.83194
	D69	299454	183219	313512	219091	73.3452	63.0407	91.3107	72.3388	75.0088	5.90822
	L69D	342959	229679	345203	274954	84.0006	79.0262	100.541	90.7834	88.5878	4.65622
	HH/AA	123367	70815.9	58911.7	85772.7	30.2162	24.3658	17.1581	28.3201	25.0151	2.88861
100% total		408281	290636	343346	302868
		Integral-BackGround				Bound protein (%)
		Flotation				Flotation
		1 ) 22/11/2017	2 ) 22/11/2017	3 ) 23/11/2017	4 ) 21/06/2016	1	2	3	4	Mean	S.E.M.
Protein	WT	210695	72038.9	92556.3	1.42543e+06	28.6715	13.7303	19.9127	38.5192	25.2084	5.3926
	D69	450175	261798	285498	3.6566e+06	61.2601	49.8976	61.4224	98.8121	67.8481	10.668
	L69D	457168	288732	315538	3.30819e+06	62.2117	55.0311	67.8851	89.3971	68.6312	7.40468
	HH/AA	95509.5	82707	79593.8	1.45039e+06	12.997	15.7636	17.1239	39.1938	21.2696	6.03612
100% total		734858	524671	464811	3.70056e+06
													28.6715	61.2601	62.2117	12.997
													13.7303	49.8976	55.0311	15.7636
													19.9127	61.4224	67.8851	17.1239
													38.5192	98.8121	89.3971	39.1938

## Sheet: Figure1f
Fraction	Osh6p D69		Integral-BackGround								Bound protein (%)
			Flotation								Flotation
			1 ) ( %POPS) 12/05/2016	2) 30% POPS Mutant SérieII 11/05/2016	3) 5% POPS Mutant Série II 11/05/2016	4) (% POPS) 04/06/2019	5) (% POPS) 05/06/2019	6) 06/06/2019	7) 27/06/2019		1	2	3	4	5	6	7		Mean	S.E.M.
Top	% POPS	0	3241148			48519.3	78303.9	52556	50731		24.1266			24.8371	35.4985	19.7134	25.1652		25.8682	2.60015
		5	3.69332e+06		1.10836e+06	65032	86629.6	73131	53807.4		27.4925		22.6974	33.29	39.2729	27.4309	26.6912		29.4791	2.39685
		10	9.40415e+06			55398	60782.7	83437	70536.5		70.003			28.3583	27.5554	31.2966	34.9897		38.4406	7.99773
		30	1.30758e+07	41224.2		177301	186942	211239	188793		97.334	65.9575		90.7607	84.7486	79.2341	93.6511		85.281	4.67477
	100% total		1.34339e+07	62501.1	4.88322e+06	195350	220584	266601	201592
Fraction	Osh6p L69D		Integral-BackGround								Bound protein (%)
			Flotation								Flotation
			1 ) L69D var %POPS 13/05/2016	2) 30% POPS Mutant SérieII 11/05/2016	3) 30% POPS Mutant sérieI 19/05/2016	4) 5% POPS Mutant Série II 11/05/2016	5) (% POPS) 05/06/2019	7) 07/06/2019	7) 07/06/2019	8) 07/06/2019	1	2	3	4	5	6	7	8	Mean	S.E.M.
Top	% POPS	0	76208.4				61689	28355	45758.4	54240	14.6605				15.7319	10.4059	6.86052	11.37	11.8058	1.58381
		5	114755			1.17894e+06	69295.7	67569	132997	104982	22.0758			24.1426	17.6717	24.797	19.9402	22.0067	21.7723	1.08144
		10	176251				74902.1	87930	183247	137474	33.9062				19.1015	32.2692	27.4741	28.8178	28.3138	2.5763
		30	278737	2.60766e+06	2.1294e+06		114920	214958	538276	373120	53.6218	83.4438	64.5628		29.3067	78.8869	80.7033	78.2148	66.9629	7.44974
	100% total		519820	3.12505e+06	3.29818e+06	4.88322e+06	392127	272489	666981	477045

## Sheet: Figure2a,b&3a
	Wavel.	510	511	512	513	514	515	516	517	518	519	520	521	522	523	524	525	526	527	528	529	530	531	532	533	534	535	536	537	538	539	540	541	542	543	544	545	546	547	548	549	550	551	552	553	554	555	556	557
DOPC only	A1	6972	7100	6718	7399	7237	7626	8268	8113	8524	8667	9735	8808	9841	10290	9904	9911	10537	11423	10240	11240	11030	12667	11661	12580	12332	12539	12002	11669	12397	12469	11957	12636	12220	11952	12437	11869	13380	11445	11774	11129	12293	12102	11667	11815	11225	10211	10309	11167
DOPC/POPS 98/2 (mol/mol)	A2	14506	15374	15165	17258	17127	18070	18556	19447	19260	21972	20541	22713	23487	23946	23420	24463	25961	25660	26194	25533	26057	25605	25596	27523	26676	27122	26007	26706	26738	27491	27303	26995	26949	26292	26305	26709	25762	26716	25629	24753	25629	24821	23390	26188	25702	23576	23191	24368
DOPC/POPS 98/2 + Osh6p WT	A3	10288	8672	9589	9652	9580	11152	11244	12130	13348	12612	12607	13696	14253	13779	14522	14280	16016	15065	15404	16577	15800	15813	16008	17256	16769	16947	16210	15943	17675	17083	17115	18047	17582	16762	16427	16228	15913	15507	16344	17211	15432	15536	15452	14821	15129	15762	15428	15192
DOPC/POPS 98/2 + Osh6p D35	A4	9234	9338	9053	9509	9973	10304	10749	10729	11623	11333	12603	13046	12594	12543	13649	13173	13306	14899	14169	15088	14826	15134	14655	14372	14788	15140	15666	15632	15347	14378	14826	14772	15868	15288	14679	15813	15136	14893	14456	14635	15158	14801	14822	14527	13727	13601	14540	12839
DOPC/POPS 98/2 + Osh6p D69	A5	12649	13262	14409	13145	14776	14532	15128	16181	17035	18203	17802	18431	19190	20332	20241	21048	20318	22236	21633	22942	22717	23574	21682	22530	22720	22298	22560	23974	22761	23166	22294	23529	23363	22778	23123	22403	23878	23053	22270	22065	21883	21621	20827	21154	20847	20142	20914	19874
DOPC/POPS 98/2 + Osh6p (L69D)	A6	14133	13579	14634	14829	15427	17254	17684	17915	19360	18479	20292	20427	21711	20648	22454	23006	22862	23210	24041	24301	25767	25975	24091	24665	26181	25661	24083	24874	25090	25252	25803	24338	25309	24919	24460	24149	24034	23839	23172	25659	24927	23313	24022	23790	22952	24177	21625	22785
DOPC/POPS 98/2 + Osh6pD35(L69D)	A7	15859	17011	16642	18642	19560	21521	20985	21667	22549	24023	24382	24936	25029	26264	27905	27133	28767	27325	29099	29736	29035	29706	30255	30998	30849	30580	30520	32266	30204	30810	31257	30512	31998	30780	30369	30978	30594	30951	29190	30581	28269	30194	31048	28712	27691	27161	27445	28439
DOPC/POPS 98/2 + Osh6p(HH/AA)	A8	9310	8952	8620	9456	9186	8952	10158	10338	10172	11028	11013	10213	11468	12379	12776	13220	13108	13167	12346	13782	13640	13247	13026	13736	13103	13525	14819	13764	13533	13714	12172	13710	14126	13215	14240	14017	13739	12758	13368	12400	12491	12352	13003	14071	13072	12997	12654	12188
Blank	A9	2798	1870	1532	610	674	892	896	396	328	201	326	257	183	463	87	96	275	-13	-78	28	60	-117	7	-107	-92	113	-7	92	115	330	142	188	-111	272	-23	143	153	-27	-13	282	65	159	4	-94	-239	-157	43	-107
	Wavel.	510	511	512	513	514	515	516	517	518	519	520	521	522	523	524	525	526	527	528	529	530	531	532	533	534	535	536	537	538	539	540	541	542	543	544	545	546	547	548	549	550	551	552	553	554	555	556	557
DOPC only	C1	7974	6766	6933	5915	6180	6589	7409	7239	7808	8055	8060	8193	8117	9709	9057	9915	9221	9322	9300	10195	10127	9765	9984	9966	9882	11161	9931	10031	10597	10562	10612	10272	10837	9832	10257	10080	9646	10253	10141	10327	10390	10139	10214	10043	9693	9511	9254	9965
DOPC/POPS 98/2 (mol/mol)	C2	15427	14921	14862	15441	14993	15503	16114	16698	17207	17840	19040	19282	20107	21572	21174	22629	21470	23496	22283	23044	23110	23529	23437	24800	23728	22620	23990	23447	23654	22454	24926	23725	22268	23220	22907	22702	22461	22809	21231	22274	21927	22676	21174	21495	21635	20962	20624	21196
DOPC/POPS 98/2 + Osh6p WT	C3	10699	8402	8169	8290	9028	8876	9078	10241	9692	10103	10564	10668	11072	11286	10692	12753	12003	12193	11799	12703	11946	13209	12978	12834	12856	11937	12987	13868	13598	13858	12642	12351	12781	13267	13037	12949	12635	12856	12409	12406	11902	12933	12794	12407	12113	12331	12377	11453
DOPC/POPS 98/2 + Osh6p D35	C4	10951	9449	9701	10159	10497	9062	9650	10396	11081	11835	11994	12217	11937	13317	13184	13927	13495	13215	14185	15515	14542	13521	13380	15979	14903	14568	14246	13832	15436	14880	14155	16149	14597	14830	14230	15065	14206	13526	14370	14578	13808	15313	13571	13333	13189	12720	14198	12842
DOPC/POPS 98/2 + Osh6p D69	C5	10954	10669	10651	9813	10471	10654	11820	11647	12905	12953	13084	13651	13496	14528	13693	14334	14938	14676	16075	16295	15664	16061	16545	14817	16164	16378	14853	16088	16029	15940	16783	15657	15131	15220	15370	14875	15796	14957	15481	15467	15883	14234	15383	14641	14173	14629	14207	14537
DOPC/POPS 98/2 + Osh6p (L69D)	C6	12328	11974	11548	11214	11226	12145	12968	13198	13477	14198	15110	15132	15908	15812	15589	17009	17481	16672	16800	16819	17440	17180	18755	17342	18973	18610	18380	16865	17102	18143	18659	18146	17518	18314	18531	17545	17746	17219	17462	17063	17178	17651	16394	16438	15712	15846	15703	15424
DOPC/POPS 98/2 + Osh6pD35(L69D)	C7	12365	11404	11146	12882	11443	13103	14283	13872	14150	14495	14843	16111	17421	17222	16969	17207	17857	18025	16479	17920	18104	18164	19612	18753	18673	18708	19444	19037	19548	18848	18591	18359	17867	18112	19004	19726	18945	19017	19294	19542	19035	17914	18609	17855	18058	16433	17474	16873
DOPC/POPS 98/2 + Osh6p(HH/AA)	C8	10670	9697	9175	9644	9761	9980	9373	10485	10522	10530	11857	11128	11763	11707	13109	11699	12815	14156	12668	13759	12518	13654	12665	12375	14306	13747	13006	13588	13546	13279	13168	13960	13654	13201	13586	13459	12744	13335	13637	13398	14341	13420	12922	12648	12599	12109	13169	12906
Blank	C9	4060	2640	1794	1366	1097	609	889	481	547	455	234	459	350	202	368	320	295	298	320	273	225	233	174	174	340	373	274	217	237	274	305	255	267	376	123	157	298	235	169	178	158	163	252	244	161	155	134	148
	Wavel.	510	511	512	513	514	515	516	517	518	519	520	521	522	523	524	525	526	527	528	529	530	531	532	533	534	535	536	537	538	539	540	541	542	543	544	545	546	547	548	549	550	551	552	553	554	555	556	557
DOPC only	D1	7345	7140	6615	7099	7335	7302	7385	7862	8004	8849	8624	9207	9177	10078	10434	9645	9900	9765	9974	10384	11381	10811	11043	11272	11469	11814	11814	11394	11322	11826	12148	10618	11134	11586	11256	11114	11092	11374	11337	10974	10630	10539	11097	11073	10995	10549	11351	10837
DOPC/POPS 98/2 (mol/mol)	D2	13384	13823	14407	15129	15965	15826	16663	17781	19158	17680	19592	19769	21004	20606	21291	21599	22036	22782	23387	22585	24373	24357	23278	24750	24230	23720	23426	25639	25365	24876	23676	24680	23623	23663	23933	23115	22338	24308	22928	22358	23246	22445	22897	22553	21448	21102	20591	20940
DOPC/POPS 98/2 + Osh6p WT	D3	9771	8413	9688	8460	9851	10281	9665	10302	11116	11962	12086	11627	12646	12821	13782	13268	13683	12831	14188	13625	13909	13625	14786	14747	14668	15043	13823	14972	15158	14158	14664	15065	14913	15304	15160	14178	14274	14791	14123	13388	14580	14283	13787	13915	14306	14627	13603	13434
DOPC/POPS 98/2 + Osh6p D35	D4	9941	8711	9042	9192	9513	10026	11288	11340	10439	11379	10796	13024	12760	13634	13550	13294	12960	13782	14235	14790	13756	14337	14743	15268	14312	14844	15027	14962	15131	14445	14712	14512	14063	14581	15729	15165	14107	13856	14857	15734	14552	14118	13833	14470	13509	14019	13578	13346
DOPC/POPS 98/2 + Osh6p D69	D5	11996	11335	11548	11673	11891	12080	12945	12932	14312	15018	14940	14862	15641	15659	17363	16491	17061	17571	17722	17769	17729	18025	18017	18943	19240	18682	18996	18379	19645	18573	19177	18425	18609	17075	17201	17992	17967	17402	17428	17615	17745	16328	16622	18160	16712	16990	17391	16470
DOPC/POPS 98/2 + Osh6p (L69D)	D6	12759	11576	11713	11566	12692	12827	14221	14035	14644	15148	16334	16463	17412	17107	17783	18156	18119	19275	18664	17862	19558	19066	20522	18364	19937	17946	19308	20190	19450	19017	21125	18924	18667	18918	19562	18946	18249	19200	19496	19405	19555	19026	17754	18558	17806	18398	17945	17800
DOPC/POPS 98/2 + Osh6pD35(L69D)	D7	11434	12294	12402	11819	11846	12929	13527	13875	14759	14087	15055	15634	16684	17108	17637	17272	17609	18544	17201	17695	18493	17585	19156	18370	18279	18702	17859	19097	18832	17953	18989	18733	19037	18123	19356	18522	18186	19630	19221	18531	17901	18666	17692	17312	18172	18101	17334	17964
DOPC/POPS 98/2 + Osh6p(HH/AA)	D8	9667	8816	9845	9085	9293	10889	9226	10418	11152	11012	11396	13456	11875	12462	13360	13781	13127	14159	13615	13908	14572	13963	13680	14732	14709	15970	14718	15071	14663	16446	14107	15252	14181	14983	13903	14535	15335	14134	14441	13622	14010	14297	14093	15347	13540	12869	13541	14028
Blank	D9	2875	2296	1720	1050	789	577	648	445	281	271	334	152	349	246	560	589	185	231	192	141	290	-72	295	298	252	99	220	273	397	99	382	150	196	190	220	135	210	171	5	124	119	-37	174	201	148	267	158	-138
	Wavel.	510	511	512	513	514	515	516	517	518	519	520	521	522	523	524	525	526	527	528	529	530	531	532	533	534	535	536	537	538	539	540	541	542	543	544	545	546	547	548	549	550	551	552	553	554	555	556	557
DOPC only	F1	7810	6792	7435	7936	7342	8126	8037	8254	9438	9373	9361	9499	10036	11154	10835	11178	10551	11472	11785	11759	11736	12448	11981	12015	12822	11924	12019	12686	12702	12937	12265	12392	12865	13425	12741	12435	11959	12283	12958	12119	11513	11691	12004	12777	11523	11983	11750	11648
DOPC/POPS 98/2 (mol/mol)	F2	13400	12289	13526	13892	14458	14750	15616	15363	16550	17811	18893	18405	19329	19674	20126	20261	20392	20076	20934	21078	21540	22103	20794	22293	21289	22620	22228	22297	22487	23027	21488	21212	21537	20621	22575	21123	20848	21684	21823	19950	21178	21083	19447	20263	19178	19398	18686	18643
DOPC/POPS 98/2 + Osh6p WT	F3	9493	8110	8094	7397	8299	8569	8130	8982	10232	9592	10904	9984	10664	10389	11887	11765	12030	13220	12325	12886	12487	12518	13263	12766	11953	13879	12859	12769	13625	12875	12921	13989	13302	12937	13423	13263	12966	12682	12475	12014	12695	12787	14162	12989	12157	11329	13435	12023
DOPC/POPS 98/2 + Osh6p D35	F4	9508	8582	8945	8808	9548	8700	9683	10046	10645	10829	11318	11596	12032	12213	12425	12238	13418	12301	14122	13729	13317	14248	13761	13320	13803	14249	14523	14634	13989	14233	13968	13870	14375	13929	14053	13736	13774	13056	12549	14147	13527	13200	13802	12910	13341	13488	14194	12772
DOPC/POPS 98/2 + Osh6p D69	F5	12802	12643	13573	13139	13789	13760	14173	14937	15853	15798	16285	18339	17099	17706	18985	18122	19664	20076	20535	20668	20045	20484	20378	20333	20590	21631	21453	20922	21169	20922	21431	21420	19499	21217	19810	20500	20459	19981	19955	20818	19749	19932	19386	20222	19170	18743	18172	18968
DOPC/POPS 98/2 + Osh6p (L69D)	F6	11775	11197	12050	12727	12454	13365	14602	13513	14104	14336	15672	15650	16814	16583	17740	18548	17272	18223	18579	18268	19463	19589	17911	19140	18604	19347	19085	19998	19604	18731	18738	19705	21287	18644	18121	18350	18113	17894	18485	18256	19678	19030	17969	17507	16601	16786	15906	17015
DOPC/POPS 98/2 + Osh6pD35(L69D)	F7	11238	10080	10099	11042	10841	11165	12004	12705	13338	13208	13805	13870	14437	14209	15847	15269	15728	15825	16112	14973	15633	15973	16381	15954	16873	17704	16361	16637	17087	16735	16560	17060	16828	17426	16817	16864	17620	17070	16059	16208	16780	15346	15790	15315	15227	15401	15236	15660
DOPC/POPS 98/2 + Osh6p(HH/AA)	F8	9027	9057	9233	9375	9893	9613	10295	10556	11923	11248	11544	11492	13249	11465	13010	13349	14142	13269	13942	13450	13841	13636	13886	13850	14347	13395	13806	14307	14755	15455	14434	14611	14067	14110	13721	14247	13925	13796	14381	13971	14459	14420	13615	13389	13975	13183	13599	12879
Blank	F9	11629	11119	11542	11326	11527	12342	12696	14093	14017	14073	15557	15154	15441	16524	17246	16459	17546	16133	18435	18457	17219	18145	19127	18762	18451	18677	19002	19646	19774	18298	19024	19623	17978	18241	17775	18593	17774	18210	17872	18079	18105	18438	17310	17078	16734	17380	16527	16927
	Wavel.	510	511	512	513	514	515	516	517	518	519	520	521	522	523	524	525	526	527	528	529	530	531	532	533	534	535	536	537	538	539	540	541	542	543	544	545	546	547	548	549	550	551	552	553	554	555	556	557
DOPC only	G1	6273	7261	6692	6289	6674	6783	7198	7255	7631	7633	8321	8967	8511	8966	9426	9838	9680	9454	9878	10589	10420	11101	10651	10780	10002	10804	11097	11223	10732	11294	11488	11384	10963	11256	10836	11089	11663	11698	10481	10691	9807	10909	10633	10037	10446	10038	10614	9964
DOPC/POPS 98/2 (mol/mol)	G2	12798	12506	12758	13089	13469	14115	14603	16371	15803	16359	16668	17839	18561	18352	18340	19778	19910	19529	21759	20516	21758	19840	22544	21321	19992	21852	20450	20518	20814	21045	20703	21918	21609	20798	21131	21584	20796	20098	20615	20476	20342	20468	21318	20217	19389	18645	20138	18708
DOPC/POPS 98/2 + Osh6p WT	G3	9872	8892	9027	9968	9032	10479	10534	10571	11537	12272	11847	12248	12397	13397	13745	14212	14168	14369	14180	16140	14686	14619	14879	15560	15108	15058	14987	14922	13969	14690	15262	15976	14673	15131	15486	15434	14913	15132	14434	14511	15328	14621	15558	14373	14941	13057	14745	13521
DOPC/POPS 98/2 + Osh6p D35	G4	8004	7765	7225	7147	7910	8900	7985	9191	8683	9684	10279	9335	11002	10749	11050	10366	10798	11050	11131	11486	11908	11209	11495	11507	13205	12303	13079	11771	12018	11371	12693	12783	12393	12274	12158	12281	12893	12282	12119	11573	10881	11889	11185	12092	11309	11325	11499	11304
DOPC/POPS 98/2 + Osh6p D69	G5	11417	10852	11924	11168	11982	12139	12250	13025	14547	14629	14971	14606	16501	15845	16305	16619	18383	17082	17559	16601	16956	18825	18041	18185	17958	18229	18011	17532	18251	19368	18859	19324	18902	18431	18668	19085	18221	19390	18441	16753	18958	18483	17949	16764	17436	17343	16240	16506
DOPC/POPS 98/2 + Osh6p (L69D)	G6	10770	10968	12668	11808	12450	12519	13011	14343	14687	15375	14744	15990	15898	16650	17393	17734	17580	18768	18887	19103	18346	19234	18437	19273	18411	18620	20430	20047	19730	19744	20391	18620	19279	19600	19036	18820	19325	18902	18210	18291	19114	17503	18047	18490	17436	18066	16837	18600
DOPC/POPS 98/2 + Osh6pD35(L69D)	G7	12622	11100	11997	12133	12518	13066	13045	14175	15332	15222	15134	16503	16206	16912	17757	18008	16691	18555	17495	19377	18502	17713	17929	19574	18935	20779	20062	20584	19213	20717	20123	18810	18944	19978	19107	20500	19116	18523	19587	19470	19054	19200	19070	17040	18419	18430	17086	17082
DOPC/POPS 98/2 + Osh6p(HH/AA)	G8	8473	8363	8651	8642	9195	9650	9895	10083	10187	10399	11925	11665	11363	11583	12258	12471	13192	13062	13114	12542	14069	13857	13255	13449	13421	13248	14540	14321	15042	14637	13620	13371	13511	13567	13615	13784	13279	13449	13385	13502	13884	13462	13106	12662	13433	12161	12260	11974
Blank	G9	2264	1923	1464	1178	728	528	597	405	637	508	321	519	193	214	397	85	253	117	132	192	261	319	426	431	172	247	423	365	320	347	430	221	306	192	577	459	291	306	236	294	452	272	226	410	263	285	313	191
	Wavel.	510	511	512	513	514	515	516	517	518	519	520	521	522	523	524	525	526	527	528	529	530	531	532	533	534	535	536	537	538	539	540	541	542	543	544	545	546	547	548	549	550	551	552	553	554	555	556	557
DOPC only	H1	6513	6168	5774	5758	5685	6055	6020	6092	6522	6910	6984	7168	7598	8426	8046	8322	7933	9142	8958	8648	8587	9103	9193	9617	9914	9738	9771	9445	10735	9561	9538	9916	9708	9219	9617	9126	9962	8869	9915	9064	9502	9503	8777	8637	8618	9075	8867	8765
DOPC/POPS 98/2 (mol/mol)	H2	11643	11488	12110	11457	11571	12672	13118	13776	14428	14952	15330	16341	15224	16388	16828	17691	15834	17502	17373	17785	18729	17844	17542	18738	18524	18531	18224	18451	17856	19236	17098	18626	17835	17906	18770	18324	18781	18293	17243	18103	18469	17493	16931	18419	17325	16813	17125	16455
DOPC/POPS 98/2 + Osh6p WT	H3	7890	7348	7729	7079	7290	7984	8137	8131	8895	9560	9490	9530	9982	9858	11026	10594	11245	11124	11594	11684	12201	12582	11163	12256	11474	12389	11948	11835	12546	12468	12098	12757	12001	12671	11586	11346	11620	12183	12157	13293	12076	11770	13032	11110	11913	11355	10722	10360
DOPC/POPS 98/2 + Osh6p D35	H4	7742	7361	6909	7062	7806	8107	8585	9262	8739	9567	8887	9371	9915	10774	9964	10405	10227	10167	10652	10716	11098	11133	10510	11996	11337	11519	12240	11807	11773	11513	12342	11745	11274	11714	11052	10538	11409	11990	11855	10528	12212	10851	10929	10650	9630	11277	10570	10041
DOPC/POPS 98/2 + Osh6p D69	H5	9395	9142	8082	9118	9822	9783	10628	11029	12140	11467	12708	12686	13187	13501	14640	13580	14238	15104	15359	14908	14609	13956	15898	15304	16038	15183	14515	15290	15435	14856	14042	15741	15180	14439	14972	14935	14910	15339	14919	15305	14859	14957	13630	13940	15123	13569	14281	13337
DOPC/POPS 98/2 + Osh6p (L69D)	H6	10126	9122	10489	10561	10759	11869	11295	12345	12629	13391	13885	13957	14512	14149	14884	15115	15440	15240	16190	16592	15672	16403	16452	16311	16178	16719	16371	16422	16877	16812	16886	16259	16425	15605	16537	16857	17192	16376	15810	17026	16265	15708	15575	15865	15264	13723	13834	15360
DOPC/POPS 98/2 + Osh6pD35(L69D)	H7	9992	10104	9680	10392	10924	10893	10730	11250	11498	12378	12620	12797	14015	14365	14287	14388	13464	14587	15074	14286	15086	16271	14938	14192	15917	15745	14858	15742	16219	15991	15862	16492	15430	16161	15792	15642	16479	15101	16261	14285	15155	14546	14433	14188	14361	14146	14148	13237
DOPC/POPS 98/2 + Osh6p(HH/AA)	H8	7416	8208	8237	7940	8386	8356	8117	9212	8796	9138	9168	9812	9908	10787	10142	11281	10452	10924	10571	11338	11219	11778	11085	11873	11221	11711	11482	12559	11030	11017	11348	10439	11080	11581	10695	12233	11823	11481	10812	11161	10742	10502	11072	9764	10593	10808	10220	10649
Blank	H9	2589	2269	1206	1320	926	528	370	451	382	293	597	134	330	316	272	226	239	13	128	70	429	283	270	202	369	296	208	-2	138	121	164	174	323	125	308	301	32	45	68	-28	376	103	328	33	112	232	244	99
		Exp1	Exp2	Exp3	Exp4	Exp5	Exp6
Fluorescence at 536 nm	DOPC only	12002	9931	11814	12019	11097	9771
	DOPC/POPS 98/2 (mol/mol)	26007	23990	23426	22228	20450	18224
	DOPC/POPS 98/2 + Osh6p WT	16210	12987	13823	12859	14987	11948
	DOPC/POPS 98/2 + Osh6p D35	15666	14246	15027	14523	13079	12240
	DOPC/POPS 98/2 + Osh6p D69	22560	14853	18996	21453	18011	14515
	DOPC/POPS 98/2 + Osh6p (L69D)	24083	18380	19308	19085	20430	16371
	DOPC/POPS 98/2 + Osh6pD35(L69D)	30520	19444	17859	16361	20062	14858
	DOPC/POPS 98/2 + Osh6p(HH/AA)	14819	13006	14718	13806	14540	11482
		Exp1	Exp2	Exp3	Exp4	Exp5	Exp6	Mean	SEM
	% extraction Osh6p WT	69.9536	78.263	82.6989	91.772	58.4091	74.2458	75.8904	4.64671
	% extraction Osh6p D35	73.8379	69.3079	72.3303	75.4726	78.8089	70.7914	73.4249	1.39564	Fig.3a
	% extraction Osh6p D69	24.6126		38.1502	7.59134	26.0772	43.8779	28.0619	6.27216
	% extraction Osh6p (L69D)	13.738	39.9033	35.4633	30.7866	0.213835	21.9212	23.671	6.06944
	% extraction Osh6pD35(L69D)		32.3352	47.9418	57.4689	4.1484	39.8202	36.3429	9.0705	Fig.3a
	% extraction Osh6p(HH/AA)	79.8858	78.1279	74.9914	82.4958	63.1883	79.7587	76.408	2.82907
Average Spectra	Wavel.	510	511	512	513	514	515	516	517	518	519	520	521	522	523	524	525	526	527	528	529	530	531	532	533	534	535	536	537	538	539	540	541	542	543	544	545	546	547	548	549	550	551	552	553	554	555	556	557
DOPC only		4049	4564.5	4877	5613.5	5661	6130.5	6511	6679	7168	7541.5	7898	7792.5	8463	8968.5	8795.5	8955.5	8978	10282.5	9574	9895	9564	10802	10288.5	11051	10984.5	10934	10786	10512	11439.5	10789.5	10594.5	11095	10858	10387	10884.5	10275.5	11578.5	10148	10817	9969.5	10677	10671.5	10056	10256.5	9985	9605.5	9444.5	9970
DOPC/POPS 98/2 (mol/mol)		10381	11361.5	12268.5	13392.5	13549	14661	15204	16188	16489	18215	17474	19331.5	19099	19777.5	19944.5	20916	20640.5	21581	21758.5	21610	22148.5	21641.5	21430.5	23083	22461.5	22622	22015	22533.5	22170.5	23138	22047.5	22629.5	22286	21900.5	22395	22294.5	22179	22495.5	21408.5	21301	21828.5	21026	19994.5	22334	21577	20157	20014.5	20415.5
DOPC/POPS 98/2 + Osh6p WT		6395.5	5940.5	7290	7400.5	7635	8858	9057.5	9707	10766.5	10839	10587	11417.5	11861	11429	12594.5	12276	13373.5	13094.5	13474	14081.5	13756	14114.5	13447	14708.5	13983	14463.5	13978.5	13844	14984	14550	14453.5	15221	14685.5	14518	13864	13565	13674	13836	14223	15125	13533.5	13522	14076	12996	13584.5	13521	12931.5	12780
DOPC/POPS 98/2 + Osh6p D35		5794.5	6280	6612	7320.5	8089.5	8495.5	9034	9572	9826	10203	10283.5	11013	10998	11269	11627	11628	11509.5	12533	12385.5	12853	12717.5	13050.5	12444	13136.5	12924	13125	13852.5	13674.5	13433.5	12720	13431	13077.5	13465	13302.5	12723	12953.5	13180	13432.5	13128	12454.5	13464.5	12695	12709.5	12619	11742	12401.5	12411.5	11444
DOPC/POPS 98/2 + Osh6p D69		8328.5	9132.5	9876.5	10166.5	11499	11447.5	12245	13181.5	14232.5	14588	14793.5	15363	15932	16527	17261	17153	17021	18670	18471	18876	18418.5	18682	18651.5	18869.5	19240.5	18536	18437	19587	18971.5	18785.5	18015	19454	19165.5	18410	18905	18447	19301.5	19187	18567	18558	18150.5	18158	17062.5	17577.5	18048.5	16818	17454	16609.5
DOPC/POPS 98/2 + Osh6p (L69D)		9436	9281	11192.5	11730	12293	13851.5	13856.5	14706.5	15639.5	15688	16627	16996.5	17855	17009	18489.5	18899.5	18894	19225	20090.5	20397.5	20475	21106	20133	20440.5	21041	20985.5	20126.5	20603	20857	20806.5	21191.5	20117.5	20761	20063.5	20356	20281	20520.5	20098.5	19463.5	21215.5	20375.5	19379.5	19632.5	19858	19171.5	18912.5	17586	19076.5
DOPC/POPS 98/2 + Osh6pD35(L69D)		10232	11488	11792	13552	14442	15497	15224.5	16035	16668.5	17953.5	18039.5	18671	19265.5	19925	20916.5	20599.5	20858.5	20956	22061.5	21962	21816	22905.5	22458	22547.5	23244.5	22958	22588.5	23959	23085	23175	23406.5	23321	23608	23272	22938	23088	23444	23017	22698	22306	21491.5	22239	22574.5	21480.5	21089.5	20616	20653	20842
DOPC/POPS 98/2 + Osh6p(HH/AA)		5669.5	6510.5	7059.5	7733	7986	7944	8504.5	9351.5	9129	9836	9629	9817	10431.5	11193.5	11279.5	12089.5	11523	12045.5	11433.5	12511	12185	12429.5	11917	12757	12023.5	12413.5	13050	13116.5	12155	12140	11607	11893.5	12497	12199.5	12325	12903	12688.5	12110.5	12062.5	11653.5	11396	11296	11871.5	11948	11896	11865	11293.5	11422.5
[truncated: 93 more columns]

## Sheet: Figure2c,d
Experiment 1	Wavel.	510	511	512	513	514	515	516	517	518	519	520	521	522	523	524	525	526	527	528	529	530	531	532	533	534	535	536	537	538	539	540	541	542	543	544	545	546	547	548	549	550	551	552	553	554	555	556	557
DOPC only	A1	7240	5891	5920	5470	6289	6377	6575	6098	6438	7394	7443	7599	8094	8464	7874	8446	9071	8514	8574	9800	9605	10031	10161	10106	10234	9518	10330	10744	9255	10453	9560	10409	10398	10413	9825	10177	9522	10427	9974	10433	10296	10070	9919	10269	9422	10644	9627	9726
DOPC/PI4P 98/2 (mol/mol)	A2	18792	18860	20091	21366	22442	23971	24195	25265	25443	25533	26745	28972	27891	29026	28222	29923	29966	29279	31794	30936	30731	31966	30898	30672	32799	31648	31811	30615	31488	30555	30003	30237	30566	29856	30687	29554	30009	28962	30763	29531	28161	28783	27081	28579	26527	27430	26408	26753
DOPC/PI4P 98/2 + Osh6p WT	A3	6856	5053	6105	4842	6037	5493	6238	6312	6657	7019	7362	7611	7985	7906	7923	8293	8449	7856	8370	8825	8781	9374	9311	9956	10164	10015	9806	9132	10359	10348	10003	9467	10385	11028	9683	9840	10017	9709	9998	9385	9696	9836	10131	9714	9849	9419	9753	9035
DOPC/PI4P 98/2 + Osh6p D35	A4	6350	5189	5844	5378	5719	5191	5925	5422	6431	6226	6731	7022	7194	7226	7864	7011	8479	7602	8032	9137	8624	9334	8694	9173	8710	8351	9394	9543	8920	8585	9390	8016	8792	9264	9358	9602	9496	9298	9379	8983	9793	8778	9472	8672	9619	9503	8940	8468
DOPC/PI4P 98/2 + Osh6p D69	A5	18966	20098	19386	20778	21946	22577	23129	24550	26692	25629	26009	27103	27048	28366	28009	28617	30432	32409	31444	30275	31934	31323	31324	31770	32183	32712	31813	31286	32047	31653	30727	31064	31418	30267	33085	29517	30393	30619	29279	30274	29452	28563	29138	28443	28262	27537	27053	27514
DOPC/PI4P 98/2 + Osh6p (L69D)	A6	19650	19015	20701	20486	21235	22172	22942	23072	26205	26428	27886	28101	28261	28532	28380	29826	30106	30702	29777	30852	30968	30805	31805	30526	30798	32198	30719	30461	29487	33669	31181	30679	30209	30823	30848	30450	29237	29316	31185	29685	28189	29797	28449	28385	28085	29109	28012	26169
DOPC/PI4P 98/2 + Osh6pD35(L69D)	A7	16658	17450	17505	17597	18502	19489	21385	23177	22785	24197	25097	24879	26005	26343	25449	25743	28542	27587	27648	28090	28786	28675	28357	29285	27910	29289	29414	27414	28220	27455	28306	28208	29236	28745	28021	27050	26281	27565	27057	27090	26534	26077	26653	25597	26772	26334	25670	25029
DOPC/PI4P 98/2 + Osh6p(HH/AA)	A8	19941	19852	20064	20230	22291	24759	24744	25637	27544	26080	29023	29004	29349	28632	29757	31278	29827	31163	31212	31876	31432	32453	32836	31212	33084	31602	30485	30583	31675	32706	30578	31932	31450	31950	31104	30821	30733	29327	30017	29521	28540	28121	28972	28236	28196	27522	26735	27248
Blank	A9	3089	1229	1715	783	954	612	349	374	597	418	391	506	89	134	215	153	362	184	507	227	263	372	99	75	153	305	270	260	101	170	264	277	185	340	211	283	262	138	134	-4	178	283	12	112	194	292	79	202
Experiment 2	Wavel.	510	511	512	513	514	515	516	517	518	519	520	521	522	523	524	525	526	527	528	529	530	531	532	533	534	535	536	537	538	539	540	541	542	543	544	545	546	547	548	549	550	551	552	553	554	555	556	557
DOPC only	C1	6970	7000	6867	6354	7090	7374	7273	7777	8728	9128	9667	9723	9883	10057	10749	10927	11117	10777	10909	11379	11748	11185	11939	11685	12221	12323	12865	12427	12090	12822	13190	13098	12183	13021	12719	13031	12864	12532	11858	12727	13613	12547	12702	12596	13147	12044	12598	12624
DOPC/PI4P 98/2 (mol/mol)	C2	27124	28901	29360	29579	32337	34063	32873	36646	36569	36385	38742	40495	41821	41758	42870	45697	45042	46603	45319	45048	47436	45901	46324	47453	45667	46988	47918	45821	46953	46680	47383	46089	46228	46076	44820	44775	45405	45377	44237	45264	43333	43083	42277	41540	40716	41537	39972	39580
DOPC/PI4P 98/2 + Osh6p WT	C3	8393	6677	6572	6566	6996	7220	7702	7104	7478	8286	8564	8662	8528	9363	9658	10217	10424	10123	9833	11568	11691	10834	11415	11560	11524	11166	12345	11926	12090	12019	12113	11932	11993	12131	11411	12120	12115	12085	11982	12494	12439	12043	11240	11759	11670	11231	11851	11095
DOPC/PI4P 98/2 + Osh6p D35	C4	7936	6289	6240	6726	6639	5929	6508	6912	7024	7826	8277	8061	8786	8805	9371	9135	10447	9828	10820	9347	10440	11043	10461	11741	10075	11646	11376	11466	11555	11712	11460	11848	11563	10719	11310	12060	11990	10963	11187	11015	11806	11609	11404	11148	10479	11034	11022	11000
DOPC/PI4P 98/2 + Osh6p D69	C5	23956	23252	24435	24695	26137	27761	29069	29726	31264	31831	33889	33616	34436	35980	35927	36833	36497	35484	37435	38456	37596	36240	39347	36243	38393	38023	40533	38950	35942	38650	36750	38621	37887	37010	39012	36789	37679	38891	36583	38354	35335	34980	34421	33709	33635	34683	32281	33264
DOPC/PI4P 98/2 + Osh6p (L69D)	C6	21408	22139	23523	23694	25937	27704	29036	29684	30418	30997	31111	33139	33930	34747	35440	35834	36705	36981	36668	36827	36609	37302	36116	37483	38425	38255	37791	37689	36952	37221	36102	36327	36933	35514	37153	37314	36847	35903	36887	34674	34558	34759	32692	32486	33264	33098	32711	32284
DOPC/PI4P 98/2 + Osh6pD35(L69D)	C7	22416	22269	23506	23697	24585	26698	27149	28715	30621	32362	32444	33785	33021	34246	33774	34953	35594	37418	36967	35664	37849	36800	36488	37016	35022	37049	36975	35315	38252	37350	37593	38053	38061	37012	36621	36252	36009	35470	35019	36207	34959	34619	35673	34319	33881	30892	33308	32724
DOPC/PI4P 98/2 + Osh6p(HH/AA)	C8	25663	27862	27150	27750	31055	30652	33774	33456	34233	35015	37566	37762	37579	39289	40789	40224	41178	42306	41349	40671	43641	41878	43234	43530	42690	42953	42851	43619	41552	42277	42651	43178	43217	43226	41970	42102	40639	41768	40883	40280	40245	40118	40257	38794	37076	38526	36424	36425
Blank	C9	3586	2105	1523	1000	1149	376	268	205	308	310	201	207	159	246	6	120	82	18	205	392	172	22	124	70	107	62	-9	184	-1	229	172	97	23	5	107	-75	83	-20	72	112	105	88	54	10	132	101	108	59
Experiment 3	Wavel.	510	511	512	513	514	515	516	517	518	519	520	521	522	523	524	525	526	527	528	529	530	531	532	533	534	535	536	537	538	539	540	541	542	543	544	545	546	547	548	549	550	551	552	553	554	555	556	557
DOPC only	E1	7543	7244	6677	5650	6829	7275	7715	7573	8269	8040	9107	8871	9424	9218	10425	9892	10388	11134	11003	12079	11723	11780	11648	11331	11736	11237	12127	11688	11385	11842	12495	12047	12255	13313	13055	12289	12186	12848	12240	12602	11459	11937	13295	11214	12194	12514	12330	11453
DOPC/PI4P 98/2 (mol/mol)	E2	33991	35323	36350	38187	39630	41562	40811	47318	46539	48948	49271	51001	52796	51707	53244	52782	55232	56932	55090	56478	57254	58656	56969	58181	57038	57042	56689	57474	57849	56613	57677	56998	56678	55691	55834	57310	53920	55006	54817	55556	54156	54610	53370	54545	51312	51200	50761	50256
DOPC/PI4P 98/2 + Osh6p WT	E3	7959	7492	6866	7394	7192	7707	7501	7694	8349	8662	9394	9826	9979	9252	9912	10815	11553	11632	10876	11086	10981	11557	11191	12484	12260	11809	12827	12453	11952	12305	12070	12867	12458	12964	13036	13047	12196	12554	12689	12965	13025	12283	12337	11488	13679	12124	12047	12084
DOPC/PI4P 98/2 + Osh6p D35	E4	7696	6235	6702	6429	6483	6537	7073	7701	7609	8062	8193	8190	9200	8766	9185	9605	10095	9854	9820	10008	9917	10576	10862	10744	10556	11272	10546	11471	11164	11774	11062	12123	11267	11081	10935	10939	10892	11358	11859	11330	11863	11822	11498	10985	10898	11723	10457	10699
DOPC/PI4P 98/2 + Osh6p D69	E5	26200	26564	27631	28478	29469	31509	31275	33076	34638	34994	37657	37435	38595	38882	40221	40586	40406	42680	42508	42401	42027	43082	42408	43461	43034	43060	43343	42581	43025	44910	42814	43345	43669	42253	41953	42465	42299	42154	39928	40522	40892	40680	39571	40212	38704	39170	37916	38077
DOPC/PI4P 98/2 + Osh6p (L69D)	E6	24547	25723	26866	28277	29599	31387	32994	33707	32764	34143	35796	36897	38504	39205	39165	40440	39583	42425	41230	40641	42618	42650	41474	43234	42622	43989	42058	41525	42156	42657	41681	39838	40903	43082	41384	39730	42413	40538	40282	39904	38310	39574	37533	39787	37229	37205	36655	34214
DOPC/PI4P 98/2 + Osh6pD35(L69D)	E7	23258	25288	25048	27664	28322	28109	29608	30552	32595	33746	33969	34505	36748	35709	36072	38542	38658	37924	39185	39195	40235	40123	40555	38266	39292	41713	40436	42215	39887	39509	40778	39699	39516	39385	40246	37488	39311	37848	37434	38336	38099	37701	38088	36881	35304	35562	35084	34687
DOPC/PI4P 98/2 + Osh6p(HH/AA)	E8	26530	28212	29259	29706	30411	33308	34486	35650	36601	37660	37751	39152	40568	40105	41226	42657	43111	44122	43146	44892	44651	43829	45336	44697	44467	44668	45237	43990	45156	44502	45803	42591	44094	43798	44893	42881	43866	44048	42640	40990	43163	41412	39399	39350	39206	38955	39440	38460
Blank	E9	3544	1842	1699	1271	850	605	581	295	239	385	282	294	163	263	436	293	225	140	195	303	178	278	257	242	332	228	120	214	273	247	323	343	266	254	87	209	234	149	260	214	118	494	90	163	121	103	237	30
Experiment 4	Wavel.	510	511	512	513	514	515	516	517	518	519	520	521	522	523	524	525	526	527	528	529	530	531	532	533	534	535	536	537	538	539	540	541	542	543	544	545	546	547	548	549	550	551	552	553	554	555	556	557
DOPC only	G1	7805	6899	6558	6970	7198	7242	6927	8275	8615	8582	9464	9739	9651	9790	10696	11593	10550	10807	10735	10518	12026	11646	12505	12553	12573	12318	11886	13213	12654	12323	12355	11876	12465	12560	13335	12939	12879	13281	12671	12818	12932	12289	12656	13032	12758	13372	12959	12408
DOPC/PI4P 98/2 (mol/mol)	G2	30859	30501	32737	33857	35769	38269	38634	41031	42592	43798	46497	46589	47351	48831	50712	49593	52236	51394	51173	51309	53201	52300	53099	50754	52357	53329	52632	53755	52287	52110	50828	51649	52450	49902	52886	51091	49925	50882	50018	49971	49392	48824	48999	46019	47573	45830	45779	46055
DOPC/PI4P 98/2 + Osh6p WT	G3	7384	6562	6870	6142	6790	6749	7530	7246	8378	8056	9211	8808	9954	9905	10006	10834	10254	11111	11652	11414	10971	11224	11597	11343	12444	12517	13371	12727	11565	11815	12372	11881	12678	12705	13181	12289	12768	13036	13601	12442	13019	12515	12670	12755	12615	11251	11427	12269
DOPC/PI4P 98/2 + Osh6p D35	G4	7271	7177	6608	6040	7308	7407	7851	7975	8375	9264	8741	9697	9829	10135	10211	10431	10844	12189	10925	12501	11739	11208	12797	12655	12027	12713	13059	13179	12848	11994	14048	12939	12982	13249	12990	13374	13797	12634	13248	13530	12655	12623	13156	13531	12664	13078	12243	12184
DOPC/PI4P 98/2 + Osh6p D69	G5	27572	28104	29982	30410	31137	32778	35080	35668	37682	38276	39324	39264	40175	41947	41811	42406	43199	44186	45386	45618	43669	46241	47201	45357	45924	47082	46493	45657	46711	46818	46709	46872	45630	44455	45680	45095	45443	46214	44336	43216	42520	42122	40800	42466	41875	39260	40896	40651
DOPC/PI4P 98/2 + Osh6p (L69D)	G6	24738	25569	28086	27467	29281	30410	31950	31447	33673	34796	36889	35529	36690	39085	40369	40283	41036	41805	41181	42637	41940	42333	42708	42731	41872	42076	42478	42967	41843	42610	43907	42049	42734	43411	41552	41516	40634	40792	42541	39523	38565	39670	39322	38829	37320	36815	37386	36927
DOPC/PI4P 98/2 + Osh6pD35(L69D)	G7	23569	24048	25248	25801	28366	29409	30493	30159	32788	32311	35060	34896	35145	37817	38974	37307	37623	39870	37731	40866	40483	39464	39988	40845	40296	40314	39776	42678	39776	39268	38044	40960	39503	40618	41521	39488	39098	40186	37350	38328	37203	37644	36888	36795	35367	36570	35934	35151
DOPC/PI4P 98/2 + Osh6p(HH/AA)	G8	26587	28076	28079	30095	31340	33558	34424	35438	35932	37896	38001	39079	40247	41432	41514	42360	42183	44317	43971	45041	44256	43774	44691	44633	44425	46154	45703	44900	44247	45296	45542	43815	43873	43450	42048	43624	42514	41869	40394	42157	42047	42156	40200	39941	37569	38905	36997	39286
Blank	G9	2873	1948	1386	1022	605	524	705	463	453	356	380	452	358	693	367	137	524	296	160	128	108	147	88	169	245	289	12	61	131	111	263	226	188	124	257	173	63	33	93	178	52	234	250	262	-22	130	320	246
		Exp1	Exp2	Exp3	Exp4
Fluorescence at 536 nm	DOPC only	10330	12865	12127	11886
	DOPC/PI4P 98/2 (mol/mol)	31831	47918	56689	52632
	DOPC/PI4P 98/2 + Osh6p WT	9806	12345	12827	13371
	DOPC/PI4P 98/2 + Osh6p D35	9394	11376	10546	13059
	DOPC/PI4P 98/2 + Osh6p D69	31813	40533	43343	46493
	DOPC/PI4P 98/2 + Osh6p (L69D)	30719	37791	42058	42478
	DOPC/PI4P 98/2 + Osh6pD35(L69D)	29414	36975	40436	39776
	DOPC/PI4P 98/2 + Osh6p(HH/AA)	30485	42851	45237	45703
		Exp1	Exp2	Exp3	Exp4	Mean	SEM
	% extraction Osh6p WT	102.437	101.483	98.4292	96.3555	99.6763	1.39854
	% extraction Osh6p D35	104.353	104.248	103.548	97.1212	102.318	1.74131	Figure 3a
	% extraction Osh6p D69	0.083717	21.0681	29.9493	15.0665	16.5419	6.28021
	% extraction Osh6p (L69D)	5.17185	28.8905	32.8329	24.9202	22.9539	1.97817
	% extraction Osh6pD35(L69D)	11.2413	31.2184	36.4728	31.5516	27.621	5.59046	Figure 3a
	% extraction Osh6p(HH/AA)	6.26017	14.4553	25.699	17.0054	15.855	4.00258
Corrected Spectra (from exp4)	Wavel.	510	511	512	513	514	515	516	517	518	519	520	521	522	523	524	525	526	527	528	529	530	531	532	533	534	535	536	537	538	539	540	541	542	543	544	545	546	547	548	549	550	551	552	553	554	555	556	557
DOPC only		4932	4951	5172	5948	6593	6718	6222	7812	8162	8226	9084	9287	9293	9097	10329	11456	10026	10511	10575	10390	11918	11499	12417	12384	12328	12029	11874	13152	12523	12212	12092	11650	12277	12436	13078	12766	12816	13248	12578	12640	12880	12055	12406	12770	12780	13242	12639	12162
DOPC/PI4P 98/2 (mol/mol)		27986	28553	31351	32835	35164	37745	37929	40568	42139	43442	46117	46137	46993	48138	50345	49456	51712	51098	51013	51181	53093	52153	53011	50585	52112	53040	52620	53694	52156	51999	50565	51423	52262	49778	52629	50918	49862	50849	49925	49793	49340	48590	48749	45757	47595	45700	45459	45809
DOPC/PI4P 98/2 + Osh6p WT		4511	4614	5484	5120	6185	6225	6825	6783	7925	7700	8831	8356	9596	9212	9639	10697	9730	10815	11492	11286	10863	11077	11509	11174	12199	12228	13359	12666	11434	11704	12109	11655	12490	12581	12924	12116	12705	13003	13508	12264	12967	12281	12420	12493	12637	11121	11107	12023
DOPC/PI4P 98/2 + Osh6p D35		4398	5229	5222	5018	6703	6883	7146	7512	7922	8908	8361	9245	9471	9442	9844	10294	10320	11893	10765	12373	11631	11061	12709	12486	11782	12424	13047	13118	12717	11883	13785	12713	12794	13125	12733	13201	13734	12601	13155	13352	12603	12389	12906	13269	12686	12948	11923	11938
DOPC/PI4P 98/2 + Osh6p D69		24699	26156	28596	29388	30532	32254	34375	35205	37229	37920	38944	38812	39817	41254	41444	42269	42675	43890	45226	45490	43561	46094	47113	45188	45679	46793	46481	45596	46580	46707	46446	46646	45442	44331	45423	44922	45380	46181	44243	43038	42468	41888	40550	42204	41897	39130	40576	40405
DOPC/PI4P 98/2 + Osh6p (L69D)		21865	23621	26700	26445	28676	29886	31245	30984	33220	34440	36509	35077	36332	38392	40002	40146	40512	41509	41021	42509	41832	42186	42620	42562	41627	41787	42466	42906	41712	42499	43644	41823	42546	43287	41295	41343	40571	40759	42448	39345	38513	39436	39072	38567	37342	36685	37066	36681
DOPC/PI4P 98/2 + Osh6pD35(L69D)		20696	22100	23862	24779	27761	28885	29788	29696	32335	31955	34680	34444	34787	37124	38607	37170	37099	39574	37571	40738	40375	39317	39900	40676	40051	40025	39764	42617	39645	39157	37781	40734	39315	40494	41264	39315	39035	40153	37257	38150	37151	37410	36638	36533	35389	36440	35614	34905
DOPC/PI4P 98/2 + Osh6p(HH/AA)		23714	26128	26693	29073	30735	33034	33719	34975	35479	37540	37621	38627	39889	40739	41147	42223	41659	44021	43811	44913	44148	43627	44603	44464	44180	45865	45691	44839	44116	45185	45279	43589	43685	43326	41791	43451	42451	41836	40301	41979	41995	41922	39950	39679	37591	38775	36677	39040
[truncated: 93 more columns]

## Sheet: Figure3c
		Wavel.	510	511	512	513	514	515	516	517	518	519	520	521	522	523	524	525	526	527	528	529	530	531	532	533	534	535	536	537	538	539	540	541	542	543	544	545	546	547	548	549	550	551	552	553	554	555	556
Spectra Experiment 1	DOPC only	E2	5909	5760	5579	5493	5538	5199	5910	5736	6518	7021	6522	6588	7376	7511	8164	8535	7806	8555	8217	7419	8483	7731	8458	8428	9170	9131	9225	8918	9379	8730	8728	8781	8372	9605	9188	9252	9618	8729	7953	8510	9032	8023	8271	8604	9194	9037	8465
	diphyt-PS 2mol%	E3	12680	12174	12971	13614	12539	13723	14039	14627	15934	15659	16363	16624	17608	18615	17888	19895	18437	20296	19881	19500	20568	19116	19639	20298	22449	20837	20370	19877	21449	21480	20599	19198	19801	21913	20084	20930	20469	19568	22145	19804	19742	19602	20002	19238	20007	17533	19552
	diphyt-PS 2mol% + Osh6p	E4	11732	11753	12111	13512	12638	14109	13013	15123	14893	15142	16920	15871	17925	17199	17948	18899	18089	18671	18810	18572	18569	20510	19310	19672	19450	20876	19966	20218	19650	19861	20170	20095	20986	21033	19651	20039	19554	18538	19581	19728	19393	20022	18884	19058	18592	17833	18136
	Blank	E5	2783	2088	1114	691	628	573	529	413	420	148	56	269	53	189	102	316	28	93	57	300	-20	170	44	85	92	175	116	166	79	68	-143	40	119	75	128	18	121	47	91	-51	128	159	165	130	56	43	191
		Wavel.	510	511	512	513	514	515	516	517	518	519	520	521	522	523	524	525	526	527	528	529	530	531	532	533	534	535	536	537	538	539	540	541	542	543	544	545	546	547	548	549	550	551	552	553	554	555	556
		G2	7290	6964	5894	6643	6363	6801	7182	7092	7294	7353	8327	8304	8211	9118	9389	8796	9925	9424	9394	9883	10466	9608	9862	10994	10640	10278	10314	9626	9328	11266	11079	10018	10354	10258	10157	10576	10608	10628	9140	10384	9285	9446	10154	9256	10156	9097	9894
Spectra Experiment 2	DOPC only	G3	11857	12523	11854	12019	12050	12939	13196	14133	14735	15520	16037	17611	15514	16839	17324	17238	18479	18713	18661	17933	17898	19881	19431	19778	19861	18599	20212	19447	18634	19649	18536	21422	20129	19016	18821	19515	18663	18473	18506	18272	18615	18649	18761	18201	18078	18605	17666
	diphyt-PS 2mol%	G4	11467	11738	11001	11525	11837	11803	13052	13717	14572	14323	14212	15055	16562	16438	17310	16186	17283	17486	17333	18186	18249	17826	16893	19104	17994	19390	17710	18999	19070	18783	17957	18752	19372	19087	18000	17363	18836	16786	17688	16931	17946	18289	17376	18034	17183	17502	17562
	diphyt-PS 2mol% + Osh6p	G5	2806	1894	1503	875	712	574	401	459	69	364	367	250	166	346	208	-58	-18	-15	194	91	27	201	216	132	-18	-49	156	168	63	37	232	147	11	206	39	125	126	33	-19	-64	-19	130	-50	35	103	11	49
	Blank
		Wavel.	510	511	512	513	514	515	516	517	518	519	520	521	522	523	524	525	526	527	528	529	530	531	532	533	534	535	536	537	538	539	540	541	542	543	544	545	546	547	548	549	550	551	552	553	554	555	556
		B8	7028	6052	6781	6379	5849	5887	6663	6343	6721	7535	7576	7448	7724	8375	7913	9184	8778	9208	8843	9393	9345	8922	10009	10156	9641	10363	8754	9612	9698	9393	9720	10193	9740	8929	9335	9078	9906	9172	9896	9013	9197	10012	9279	9115	9097	8712	8694
Spectra Experiment 3	DOPC only	B9	11671	11390	12482	12561	13115	12457	14095	14204	14211	15908	15900	16254	16492	16932	18277	17726	17392	18380	19302	18198	20131	18962	20231	20157	20204	18563	19923	19356	18670	18986	18381	18756	19942	20662	20196	19650	18298	18613	18558	17914	19015	18700	19674	18104	17133	18069	17727
	diphyt-PS 2mol%	B10	11016	10599	11237	11108	11918	11651	11764	12877	14046	13424	14037	14805	15370	15501	15790	16926	16797	16613	16333	18078	16000	19377	17325	18775	17939	16435	18257	17372	18558	17422	18664	18313	17679	18497	17560	17470	17904	16979	17189	17049	16814	18233	16517	16700	16837	17053	16203
	diphyt-PS 2mol% + Osh6p	B11	2666	2205	1555	1083	1039	720	619	655	480	457	476	383	140	258	326	108	188	186	285	177	133	138	345	116	-78	444	123	101	93	126	258	375	105	128	313	97	46	268	31	177	104	331	149	120	78	80	127
	Blank
		Wavel.	510	511	512	513	514	515	516	517	518	519	520	521	522	523	524	525	526	527	528	529	530	531	532	533	534	535	536	537	538	539	540	541	542	543	544	545	546	547	548	549	550	551	552	553	554	555	556
Spectra Experiment 4	DOPC only	D8	7605	6567	6872	6908	7708	7793	7485	8202	8344	8945	9473	9035	9829	10571	9617	10415	10027	10202	10278	11174	10835	11985	10992	11991	11634	12697	11325	11161	11425	11267	12022	11516	11714	11481	12224	11317	11755	10456	11033	11427	11853	11984	10484	10250	11422	11812	11039
	diphyt-PS 2mol%	D9	14786	15297	14857	16143	16788	17241	18723	18894	19210	20419	20955	21565	22563	22893	22355	22938	24193	23649	23626	25923	23919	26645	25135	26537	26315	26007	25327	26905	24885	25807	24806	25409	25857	24767	23161	26092	25301	24712	24479	24158	25277	24731	24417	24790	23261	25194	23063
	diphyt-PS 2mol% + Osh6p	D10	13487	13558	13333	13436	14076	15576	15316	17024	17548	18259	18443	18170	19482	20307	19292	21440	21207	21890	21573	22136	22239	22152	22379	21417	22037	21523	22858	22668	23096	22683	21966	22813	22536	22377	21458	21994	22275	20820	22479	19770	21267	21511	21366	21139	20016	20022	19474
	Blank	D11	2868	2345	1583	1009	1015	891	350	426	571	401	310	602	361	268	154	304	267	238	207	451	162	296	298	287	39	148	209	161	183	208	159	224	259	304	68	279	228	153	278	411	72	296	325	263	438	209	255
		Wavel.	510	511	512	513	514	515	516	517	518	519	520	521	522	523	524	525	526	527	528	529	530	531	532	533	534	535	536	537	538	539	540	541	542	543	544	545	546	547	548	549	550	551	552	553	554	555	556
Average spectra	DOPC only		6958	6335.75	6281.5	6355.75	6364.5	6420	6810	6843.25	7219.25	7713.5	7974.5	7843.75	8285	8893.75	8770.75	9232.5	9134	9347.25	9183	9467.25	9782.25	9561.5	9830.25	10392.2	10271.2	10617.2	9904.5	9829.25	9957.5	10164	10387.2	10127	10045	10068.2	10226	10055.8	10471.8	9746.25	9505.5	9833.5	9841.75	9866.25	9547	9306.25	9967.25	9664.5	9523
	diphyt-PS 2mol%		12748.5	12846	13041	13584.2	13623	14090	15013.2	15464.5	16022.5	16876.5	17313.8	18013.5	18044.2	18819.8	18961	19449.2	19625.2	20259.5	20367.5	20388.5	20629	21151	21109	21692.5	22207.2	21001.5	21458	21396.2	20909.5	21480.5	20580.5	21196.2	21432.2	21589.5	20565.5	21546.8	20682.8	20341.5	20922	20037	20662.2	20420.5	20713.5	20083.2	19619.8	19850.2	19502
	diphyt-PS 2mol% + Osh6p		11925.5	11912	11920.5	12395.2	12617.2	13284.8	13286.2	14685.2	15264.8	15287	15903	15975.2	17334.8	17361.2	17585	18362.8	18344	18665	18512.2	19243	18764.2	19966.2	18976.8	19742	19355	19556	19697.8	19814.2	20093.5	19687.2	19689.2	19993.2	20143.2	20248.5	19167.2	19216.5	19642.2	18280.8	19234.2	18369.5	18855	19513.8	18535.8	18732.8	18157	18102.5	17843.8
	Blank		2780.75	2133	1438.75	914.5	848.5	689.5	474.75	488.25	385	342.5	302.25	376	180	265.25	197.5	167.5	116.25	125.5	185.75	254.75	75.5	201.25	225.75	155	8.75	179.5	151	149	104.5	109.75	126.5	196.5	123.5	178.25	137	129.75	130.25	125.25	95.25	118.25	71.25	229	147.25	137	168.75	85.75	155.5
		Wavel.	510	511	512	513	514	515	516	517	518	519	520	521	522	523	524	525	526	527	528	529	530	531	532	533	534	535	536	537	538	539	540	541	542	543	544	545	546	547	548	549	550	551	552	553	554	555	556
Average spectra - blank (shown in Figure 2c)	DOPC only		4177.25	4202.75	4842.75	5441.25	5516	5730.5	6335.25	6355	6834.25	7371	7672.25	7467.75	8105	8628.5	8573.25	9065	9017.75	9221.75	8997.25	9212.5	9706.75	9360.25	9604.5	10237.2	10262.5	10437.8	9753.5	9680.25	9853	10054.2	10260.8	9930.5	9921.5	9890	10089	9926	10341.5	9621	9410.25	9715.25	9770.5	9637.25	9399.75	9169.25	9798.5	9578.75	9367.5
	diphyt-PS 2mol%		9967.75	10713	11602.2	12669.8	12774.5	13400.5	14538.5	14976.2	15637.5	16534	17011.5	17637.5	17864.2	18554.5	18763.5	19281.8	19509	20134	20181.8	20133.8	20553.5	20949.8	20883.2	21537.5	22198.5	20822	21307	21247.2	20805	21370.8	20454	20999.8	21308.8	21411.2	20428.5	21417	20552.5	20216.2	20826.8	19918.8	20591	20191.5	20566.2	19946.2	19451	19764.5	19346.5
	diphyt-PS 2mol% + Osh6p		9144.75	9779	10481.8	11480.8	11768.8	12595.2	12811.5	14197	14879.8	14944.5	15600.8	15599.2	17154.8	17096	17387.5	18195.2	18227.8	18539.5	18326.5	18988.2	18688.8	19765	18751	19587	19346.2	19376.5	19546.8	19665.2	19989	19577.5	19562.8	19796.8	20019.8	20070.2	19030.2	19086.8	19512	18155.5	19139	18251.2	18783.8	19284.8	18388.5	18595.8	17988.2	18016.8	17688.2
		Exp1	Exp2	Exp3	Exp4	Mean	SEM
Fluorescence at 536 nm	DOPC only	9225	10314	8754	11325
	diphyt-PS 2mol%	20370	20212	19923	25327
	diphyt-PS 2mol% + Osh6p	19966	17710	18257	22858
	Blank	116	156	123	209
	% Extraction	3.62494	25.2778	14.9163	17.6332	15.3631	4.48553
		Wavel.	510	511	512	513	514	515	516	517	518	519	520	521	522	523	524	525	526	527	528	529	530	531	532	533	534	535	536	537	538	539	540	541	542	543	544	545	546	547	548	549	550	551	552	553	554	555	556
Spectra Experiment 1	DOPC only	F2	7485	6371	5657	5831	6688	6571	6919	7182	7536	7355	7484	8559	8123	8282	7974	7799	8158	9417	9446	9895	8979	9466	10035	9654	10436	9603	10382	10015	9776	9116	9817	9386	9260	10294	8902	11236	10138	10332	10357	9163	9912	9266	9684	10096	9605	8816	9193
	POPS 2mol%	F3	12988	12062	12007	13998	13744	14743	14382	15351	16352	16576	16155	17094	18231	18931	17858	19145	19515	19953	20544	20826	21183	19247	21353	20114	20819	21657	20235	20489	19774	19723	20560	21533	19866	19835	20353	20844	21636	21149	20280	19851	19637	20310	19326	18759	18443	18137	18626
	POPS 2mol% + Osh6p	F4	8234	7744	7657	7821	8393	7864	8068	9025	10092	10055	9798	10371	10713	12152	10965	11848	12042	12113	11652	11859	12554	12842	12426	13292	12110	12387	12087	13503	12709	12635	13241	12432	12244	12955	12885	12839	12682	12326	12540	12777	12697	12770	11541	12569	12771	11246	12146
	Blank	F5	2961	2033	1072	1165	654	672	596	663	524	581	248	413	308	227	200	257	139	271	260	108	151	433	221	69	369	291	303	256	278	171	250	318	478	189	121	183	198	166	291	146	153	237	70	249	152	172	208
		Wavel.	510	511	512	513	514	515	516	517	518	519	520	521	522	523	524	525	526	527	528	529	530	531	532	533	534	535	536	537	538	539	540	541	542	543	544	545	546	547	548	549	550	551	552	553	554	555	556
Spectra Experiment 2	DOPC only	A8	6463	6195	5878	5594	6275	6569	6181	7339	7607	7625	7836	6919	7639	7942	8400	8530	8201	8688	9254	8757	9190	9169	9603	9665	9227	8937	9579	9751	9757	9003	10291	10171	10068	8899	10291	9783	9645	9360	8651	8862	9469	9471	10166	9134	9313	9552	9014
	POPS 2mol%	A9	11283	11287	11982	11062	12182	12384	13054	13781	13577	13882	14303	14745	15734	15957	16570	17210	16704	16688	17561	16930	17729	18121	17590	17724	18781	17976	18352	17804	18113	17320	17888	17880	17315	18137	17712	18184	18138	17324	16338	16517	17183	16427	17126	16510	17220	16154	15561
	POPS 2mol% + Osh6p	A10	7774	7585	6577	7930	7582	7892	7915	7957	9095	8842	8735	9659	10051	10633	10272	9971	9990	10600	10393	11951	11145	11366	11945	11751	11193	11646	11709	11391	10984	11991	11514	12045	12631	11724	11712	11096	11449	11618	10813	10664	11310	11988	12650	9914	10762	11249	10835
	Blank	A11	3279	2184	1594	885	1043	446	634	368	484	520	458	355	429	248	318	599	168	84	178	42	271	37	229	34	189	115	169	127	136	218	190	174	154	102	44	197	100	293	153	204	91	120	170	99	151	90	128
		Wavel.	510	511	512	513	514	515	516	517	518	519	520	521	522	523	524	525	526	527	528	529	530	531	532	533	534	535	536	537	538	539	540	541	542	543	544	545	546	547	548	549	550	551	552	553	554	555	556
Spectra Experiment 3	DOPC only	C8	6662	5712	6141	6051	5503	6761	6567	6621	6524	7091	7297	7749	7980	7237	8557	9155	8584	9752	9448	8870	9227	8923	9563	9171	8512	9555	9964	9916	9075	9994	10609	9598	10626	9802	9274	9784	9540	9006	9669	10099	9303	9606	8852	8926	9056	8769	8224
	POPS 2mol%	C9	11304	10663	10973	10658	10819	12224	11920	12523	13531	13179	14248	13708	14347	15112	15277	16163	16545	15326	16996	16752	16205	16954	18403	16925	17369	17687	16303	17307	17786	17290	17561	16248	16655	15998	17358	16833	17745	16491	16028	17157	17080	16799	16237	16588	15676	15828	15176
	POPS 2mol% + Osh6p	C10	8203	7610	7129	7067	7995	8252	7898	8171	9010	8458	8875	10230	10066	10548	10519	11426	10560	11232	11407	11446	12189	11021	11015	11633	11002	12321	11839	11443	11406	11756	12264	12478	11322	12179	11141	11920	12213	11567	11978	10912	12282	12005	11222	12938	11121	11237	10692
	Blank	C11	2544	2053	1404	945	667	557	554	474	475	411	467	506	349	443	166	27	227	351	111	293	137	93	-39	144	82	140	101	-20	277	9	122	131	228	-42	122	125	393	137	35	130	-156	-148	7	-8	47	-13	179
		Wavel.	510	511	512	513	514	515	516	517	518	519	520	521	522	523	524	525	526	527	528	529	530	531	532	533	534	535	536	537	538	539	540	541	542	543	544	545	546	547	548	549	550	551	552	553	554	555	556
Average spectra	DOPC only		6870	6092.67	5892	5825.33	6155.33	6633.67	6555.67	7047.33	7222.33	7357	7539	7742.33	7914	7820.33	8310.33	8494.67	8314.33	9285.67	9382.67	9174	9132	9186	9733.67	9496.67	9391.67	9365	9975	9894	9536	9371	10239	9718.33	9984.67	9665	9489	10267.7	9774.33	9566	9559	9374.67	9561.33	9447.67	9567.33	9385.33	9324.67	9045.67	8810.33
	POPS 2mol%		11858.3	11337.3	11654	11906	12248.3	13117	13118.7	13885	14486.7	14545.7	14902	15182.3	16104	16666.7	16568.3	17506	17588	17322.3	18367	18169.3	18372.3	18107.3	19115.3	18254.3	18989.7	19106.7	18296.7	18533.3	18557.7	18111	18669.7	18553.7	17945.3	17990	18474.3	18620.3	19173	18321.3	17548.7	17841.7	17966.7	17845.3	17563	17285.7	17113	16706.3	16454.3
	POPS 2mol% + Osh6p		8070.33	7646.33	7121	7606	7990	8002.67	7960.33	8384.33	9399	9118.33	9136	10086.7	10276.7	11111	10585.3	11081.7	10864	11315	11150.7	11752	11962.7	11743	11795.3	12225.3	11435	12118	11878.3	12112.3	11699.7	12127.3	12339.7	12318.3	12065.7	12286	11912.7	11951.7	12114.7	11837	11777	11451	12096.3	12254.3	11804.3	11807	11551.3	11244	11224.3
	Blank		2928	2090	1356.67	998.333	788	558.333	594.667	501.667	494.333	504	391	424.667	362	306	228	294.333	178	235.333	183	147.667	186.333	187.667	137	82.3333	213.333	182	191	121	230.333	132.667	187.333	207.667	286.667	83	95.6667	168.333	230.333	198.667	159.667	160	29.3333	69.6667	82.3333	113.333	116.667	83	171.667
		Wavel.	510	511	512	513	514	515	516	517	518	519	520	521	522	523	524	525	526	527	528	529	530	531	532	533	534	535	536	537	538	539	540	541	542	543	544	545	546	547	548	549	550	551	552	553	554	555	556
Average spectra - blank (shown in Figure 2c)	DOPC only		3942	4002.67	4535.33	4827	5367.33	6075.33	5961	6545.67	6728	6853	7148	7317.67	7552	7514.33	8082.33	8200.33	8136.33	9050.33	9199.67	9026.33	8945.67	8998.33	9596.67	9414.33	9178.33	9183	9784	9773	9305.67	9238.33	10051.7	9510.67	9698	9582	9393.33	10099.3	9544	9367.33	9399.33	9214.67	9532	9378	9485	9272	9208	8962.67	8638.67
	POPS 2mol%		8930.33	9247.33	10297.3	10907.7	11460.3	12558.7	12524	13383.3	13992.3	14041.7	14511	14757.7	15742	16360.7	16340.3	17211.7	17410	17087	18184	18021.7	18186	17919.7	18978.3	18172	18776.3	18924.7	18105.7	18412.3	18327.3	17978.3	18482.3	18346	17658.7	17907	18378.7	18452	18942.7	18122.7	17389	17681.7	17937.3	17775.7	17480.7	17172.3	16996.3	16623.3	16282.7
	POPS 2mol% + Osh6p		5142.33	5556.33	5764.33	6607.67	7202	7444.33	7365.67	7882.67	8904.67	8614.33	8745	9662	9914.67	10805	10357.3	10787.3	10686	11079.7	10967.7	11604.3	11776.3	11555.3	11658.3	12143	11221.7	11936	11687.3	11991.3	11469.3	11994.7	12152.3	12110.7	11779	12203	11817	11783.3	11884.3	11638.3	11617.3	11291	12067	12184.7	11722	11693.7	11434.7	11161	11052.7
		Exp1	Exp2	Exp3		Mean	SEM
Fluorescence at 536 nm	DOPC only	10382	9579	9964
	diphyt-PS 2mol%	20235	18352	16303
	diphyt-PS 2mol% + Osh6p	12087	11709	11839
	Blank	303	169	101
	% Extraction	82.6956	75.721	70.4212		76.2793	3.5543
[truncated: 94 more columns]

## Sheet: Figure3d
	Emission Wavelength End				470	nm
	Excitation Wavelength				387	nm
	Emission Wavelength Step Size				1	nm
	Gain				174	Manual
	Number of Flashes				150
	Flash Frequency				400	Hz
	Integration Time				20	µs
	Fluo 470nm
		with Osh6p WT S190C			no protein		Incubation time
	Experience	Liposome DOPC only	Liposome PS 2%	Liposome Diphyt-PS 2%	Liposome DOPC only		with CPM
	1	53413	4425	40320	1434		40 minutes
	2	61594	4332	41914	1330
	3	62707	3982	37275	1713
	Mean	59238	4246.33	39836.3	1492.33
	SEM	2930.17	134.866	1360.82	114.345
							1	53413
							1	61594
							1	62707
							2	4425
							2	4332
							2	3982
							3	40320
							3	41914
							3	37275
							4	1434
							4	1330
							4	1713

## Sheet: Figure3e
Osh6p WT		Integral-BackGround				Bound protein (%)
		Flotation				Flotation
		1 ) 03/02/2017	2 ) 03/02/2017	3 ) 03/02/2017	4 ) 03/02/2017	1	2	3	4	Mean	S.E.M.
	DOPC	139393	134467	53312.6		22.6813	29.4977	17.5122		23.2304	3.47079
	30% POPS	124388	112839	70464.2		20.2397	24.7531	23.1462		22.713	1.32079
	30% diphyt-PC	139607	128272	62523.7		22.7162	28.1388	20.5379		23.7976	2.25983
	30% diphyt-PS	427546	342618	192945		69.5681	75.1592	63.379		69.3688	3.40209
100% total		614572	455857	304431

## Sheet: Figure3f
Wavelenght	500	502	504	506	508	510	512	514	516	518	520	522	524	526	528	530	532	534	536	538	540	542	544	546	548	550	552	554	556	558	560	562	564	566	568	570	572	574	576	578	580	582	584	586	588	590	592	594	596
NBD-Osh6p + DOPC	2567.83	3636.17	4533.58	5450.33	6371.75	7254.5	9720.17	10301.2	11927.8	12100.3	13529.7	14649.6	16214.8	16267.7	17067.2	17759.6	18850.8	19573.8	19327	19360.7	19955.2	19869.2	19800.5	19710.1	20298	19492.3	19744.3	19305.2	18957.6	19195.2	18755.2	18132.2	17769.5	18397.1	16294.2	16483.5	16312.8	16136	15207	13871.8	13540.8	12971.8	13402.8	12410.8	11822.7	11879.6	11794.3	10785.7	10354.2
NBD-Osh6p + DOPC/POPS 7/3 mol/mol	3407.92	4264.58	4829.92	6011.25	6951.25	8822.75	9648.58	10531	12500.8	13238.4	15088.2	15386.3	16251.1	17585.1	18361.2	18886.9	20629.6	20323.1	21105.6	20716.1	21310.2	20655.3	21567.2	20678.8	21666.4	21598.8	20895.6	21008.7	20372	21522.9	20103.2	19430	19893.8	19636.8	17860.2	16599.6	16926	16907	16859.7	15993.8	15171.5	14595.9	14848.8	13934.6	13562.8	12844.8	12226	11825.1	10830.2
NBD-Osh6p + DOPC/diphyt-PS 7/3 mol/mol	5362.25	6847.92	9032.92	10384.9	12654.9	15286.1	16295.9	20146	21580.1	23208.4	24897.6	26660.3	27654.1	28965.4	30194.6	30435.2	32424.2	32900.8	33206.9	34193.4	33623.2	34402.7	33379.2	34618.8	33626.8	34046.8	33546.9	33414.3	31497.7	31227.6	31720.6	31153.7	29366.8	29234.1	28467.9	27942.9	26382.7	25804.7	25493.7	23992.8	23840.5	22540.2	21981.4	20479.6	20271.5	18586.5	17940.7	17287.4	16857.2
NBD-Osh6p + DOPC/diphyt-PC 7/3 mol/mol	2130.92	2987.25	3693.92	4513.25	5993.92	6813.42	7293.25	9383.67	9715.75	11679.8	12519.6	13520	13854.4	15016.1	16087.2	16121.9	17187.6	17361.1	17942.9	19061.8	19408.9	18598.7	19285.5	19274.8	18373.4	19782.1	19103.6	18631.3	17815.3	17573.6	18062.6	17758	18050.5	16601.8	15669.9	16046.6	15554.3	15234.7	14937	14192.1	14183.8	13416.9	13267.4	13094.9	12150.5	11673.2	11482	10009.8	9835.25
NBD-Osh6p	2292	2524.25	3863.75	4539.5	5002.25	6283.75	7488.75	8830.75	9783.5	10765.8	11747	12327.5	13763.5	14802.8	16198	16835.2	16774.5	17555.8	17988.2	17570.2	18532.8	18585	18843.8	19191.5	19006.5	19522.2	18578.5	19186.8	18090	17634	17427.8	17623	17135.2	16692.2	16879.8	16698.2	14947.5	15263.2	14840	14187.8	13408.5	13909.2	12950.8	13552	11998.2	11546.5	10984.5	10613.8	10364
[truncated: 27 more columns]

## Sheet: Figure4b
Fraction			Integral-BackGround										Bound protein (%)
			Flotation										Flotation
			1) 30% POPS Mutant SérieII 11/05/2016	2) (% POPS) 04/06/2019	3) (% POPS) 05/06/2019	4) WT (% POPS) 09/05/2016	5) 30% POPS 10/05/2016	6) 30% POPS Mutant sérieI 19/05/2016	7 ) L69D var %POPS 13/05/2016	8 ) 30% POPS Mutant sérieI 19/05/2016	9) Analysis % POPS D35	10) Analysis % POPS D36	1	2	3	4	5	6	7	8	9	10	Mean	S.E.M.
Top	Protein	WT	430681			490327	406052	891794					13.7816			6.88058	11.647	27.039					14.837	4.98311
		D35	385237								26251.9	29582.4	12.3274								10.7038	12.0617	11.6976	0.502799
		D69	1.77264e+06	177301	186942								56.7235	90.7607	84.7486								77.4109	10.4883
		L69D	2.60766e+06						278737	2.1294e+06			83.4438						53.6218	64.5628			67.2095	8.70999
	100% total		3.12505e+06	195350	220584	7.12625e+06	3.48631e+06	3.29818e+06	519820	3.29818e+06	245258	245258

[truncated: 29 more sheets: Figure4c, Figure4d, Figure4e-left, Figure4e-right, Figure5a,b&8e, Figure5c, Figure 6b, Figure 6d, Figure7a&b, Figure7c, Figure8c-up, Figure8c-down, Figure8d, Figure8e, Figure8f, FigureS2a, FigureS2b, FigureS2c, FigureS3, FigureS4a …]
